# Supplementary material for: Susceptibility of Ocular Staphylococcus aureus to Antibiotics and Multipurpose Disinfecting Solutions
Source: Antibiotics (Basel). 2021 Oct 3;10(10):1203. doi: 10.3390/antibiotics10101203 (PMC8533015; doi:10.3390/antibiotics10101203)
Supplement: Supplementary file 1 [file antibiotics-10-01203-s001.zip]

Archive with 1 entries (1 files):
- antibiotics-1378324-supplementary.pdf
